# Supplementary material for: Single catheter strategy for transradial angiography and primary percutaneous coronary intervention enhances procedural efficiency, microvascular outcomes, and cost-effectiveness: Implications for STEMI healthcare in resource-limited settings
Source: PLoS One. 2025 Dec 1;20(12):e0337841. doi: 10.1371/journal.pone.0337841 (PMC12668517; doi:10.1371/journal.pone.0337841)
Supplement: S1 Table — (XLSX) [file pone.0337841.s001.xlsx]

## Sheet: Sheet1
S. NO	CATHETER STRATEGY	FIRST FLUROSCOPY TIME	DEVICE TIME	FluTD TIME (mins)	FIRST FLUROSCOPY TIME	DEVICE TIME	FluTD TIME (seconds)	DAY/NIGHT TIME PCI	AGE	SEX	CULPRIT VESSEL	DM	IDDM	HTN	THYROID	DLP	SMOKING HISTORY	PREVIOUS CAD	TYPE OF MI	CKD 1.5_<60	PAD	KILLIPS CLASS	LV FUNCTION(EF%)	ER ENTRY TIME	INITIAL TIMI FLOW	FINAL TIMI FLOW	TIMI MYOCARDIAL BLUSH GRADE	PREDILATATION	POSTDILATATION	THROMBOSUCTION	DES NO	DES NAME 1	DES DIAMETER 1	DES LENGTH 1	DES NAME 2	DES DIAMETER 2	DES LENGTH 2	OVERLAPPING STENTS	TOTAL DES LENGTH	TOTAL FLUROSCOPY TIME	TOTAL RADIATION	GUIDE CATHETER INDUCED OSTIAL DISSECTION	USE OF MOTHER IN CHILD CATHETER	CHANGE OF GUIDE	CHANGE OF ACCESS	RADIAL SITE HEMATOMA	LEFT MAIN DISEASE	EXTENT OF DISEASE	CORONARY PERFORATION
1	UGC	20:17:00	20:21:00	4	20:17:48	20:21:58	250	NIGHT	50	M	RCA	YES	NO	NO	NO	YES	NO	NO	IWMI	NO	NO	I	52		0	3	3	YES	YES	NO	1	RO	2.5	18					18	8	1055	NO	NO	NO	NO		NO	ONE VESSEL DISEASE	NO
2	UGC	15:59:00	16:01:00	2	15:59:49	16:01:49	120	DAY	79	M	RCA	YES	NO	NO	NO	NO	NO	NO	IWMI	NO	NO	I	48		1	3	2	YES	YES	NO	2	XS	2.75	18	XS	2.75	23	YES	41	16	2231	NO	NO	NO	NO		YES	TWO VESSEL DISEASE	NO
3	UGC	13:30:00	13:34:00	4	13:30:48	13:34:45	237	DAY	61	M	RCA	YES	NO	YES	NO	YES	NO	NO	IWMI	NO	NO	I	42		0	3	3	NO	YES	YES	1	XS	3.5	38					38	12.5	1855	NO	NO	NO	NO		YES	THREE VESSEL DISEASE	NO
4	UGC	00:53:00	00:56:00	3	00:53:57	00:56:14	137	NIGHT	52	M	LAD	NO	NO	NO	NO	YES	NO	NO	AWMI	NO	NO	I	40		1	3	3	NO	YES	NO	1	XS	2.75	18					18	12.4	1532	NO	NO	NO	NO		NO	ONE VESSEL DISEASE	NO
5	UGC	10:09:00	10:13:00	4	10:09:00	10:13:18	258	DAY	70	M	LAD	NO	NO	YES	NO	NO	NO	NO	AWMI	NO	NO	IV	39		0	3	3	YES	YES	NO	2	UN	2.75	50	RO	4	22	YES	72	49.6	3907	YES	NO	NO	NO		NO	ONE VESSEL DISEASE	NO
6	UGC	11:57:00	11:59:00	2	11:57:17	11:59:13	116	DAY	37	M	LAD	NO	NO	NO	NO	YES	NO	NO	AWMI	NO	NO	I	44		2	3	3	NO	YES	NO	1	UT	3	33					33	11	1547	NO	NO	NO	NO		NO	ONE VESSEL DISEASE	NO
7	UGC	07:08:00	07:10:00	2	07:08:09	7.10.51	162	DAY	58	M	LAD	YES	NO	YES	NO	YES	NO	NO	AWMI	NO	NO	I	42		1	3	3	YES	YES	NO	1	S	2.75	38					38	11.5	1484	NO	NO	NO	NO		NO	THREE VESSEL DISEASE	NO
8	UGC	11:34:00	11:37:00	3	11:34:50	11:37:25	155	DAY	60	M	LCX	YES	NO	YES	NO	YES	NO	NO	PWMI	NO	NO	II	45		2	3	3	YES	YES	NO	1	S XD	2.75	28					28	8.3	1015	NO	NO	NO	NO		NO	ONE VESSEL DISEASE	NO
9	UGC	01:57:00	02:00:00	3	01:57:16	02:00:29	193	NIGHT	49	M	RCA	YES	NO	NO	NO	YES	NO	NO	IWMI	NO	NO	I	43		0	3	3	NO	YES	YES	1	S XD	3.5	48					48	10.5	1253	NO	NO	NO	NO		NO	THREE VESSEL DISEASE	NO
10	UGC	06:22:00	06:25:00	3	06:22:28	06:26:00	212	DAY	41	M	LAD	NO	NO	YES	NO	YES	NO	NO	AWMI	NO	NO	IV	45		0	3	3	YES	YES	NO	1	S	3	20					20	10	964	NO	NO	NO	NO		NO	ONE VESSEL DISEASE	NO
11	UGC	13:41:00	13:43:00	2	13:41:17	13:42:33	76	DAY	52	M	LAD	NO	NO	NO	NO	YES	NO	NO	AWMI	NO	NO	IV	40		0	3	3	YES	YES	YES	1	XS	3	33					33	7.5	1295	NO	NO	NO	NO		NO	ONE VESSEL DISEASE	NO
12	UGC	22:16:00	22:19:00	3	22:16:57	22:19:37	160	NIGHT	54	M	RCA	YES	YES	YES	NO	YES	NO	NO	IWMI	YES	NO	IV	35		2	3	3	NO	YES	YES	1	S	3.5	48					48	9.6	1007	NO	NO	NO	NO		NO	ONE VESSEL DISEASE	NO
13	UGC	06:57:00	07:00:00	3	06:57:27	07:00:12	165	DAY	73	M	LAD	YES	NO	YES	NO	YES	NO	NO	AWMI	YES	NO	II	38		2	3	3	YES	YES	NO	2	XS	3.5	33	RO	4	8	YES	41	25.6	4059	NO	NO	NO	NO		YES	TWO VESSEL DISEASE	NO
14	UGC	15:07:00	15:10:00	3	15:07:41	15:10:24	163	DAY	54	F	LAD	YES	NO	YES	NO	YES	NO	NO	AWMI	NO	NO	II	32		2	3	3	YES	YES	NO	2	UT	3.5	24	UT	2.75	28	YES	52	29.1	3775	NO	NO	NO	NO		NO	THREE VESSEL DISEASE	NO
15	UGC	13:01:00	13:04:00	3	13:01:07	13:04:26	199	DAY	41	M	LAD	NO	NO	YES	NO	YES	NO	NO	AWMI	NO	NO	II	43		2	3	3	YES	YES	NO	1	XS	2.75	23					23	8.1	945	NO	NO	NO	NO		NO	THREE VESSEL DISEASE	NO
16	UGC	17:39:00	17:48:00	9	17:39:03	17:47:40	517	DAY	66	M	LCX	YES	NO	NO	NO	YES	NO	NO	PWMI	NO	NO	I	50		0	3	2	YES	NO	YES	1	MT	2	15					15	31.4	3618	NO	NO	YES	YES (very tortous lcx)		NO	ONE VESSEL DISEASE	NO
17	UGC	19:38:00	19:40:00	2	19:38:38	19:40:49	131	NIGHT	55	M	LAD	YES	NO	YES	NO	NO	NO	NO	AWMI	NO	NO	II	35		0	3	3	YES	YES	NO	2	XS	2.75	28	XS	2.75	23	YES	51	15.7	2409	NO	NO	NO	NO		NO	TWO VESSEL DISEASE	NO
18	UGC	04:34:00	04:37:00	3	04:34:30	04:37:49	199	NIGHT	56	M	LAD	YES	YES	NO	NO	YES	NO	NO	AWMI	NO	NO	II	38		0	3	3	YES	YES	YES	1	XS	3	28					28	9,8	1103	NO	NO	NO	NO		NO	THREE VESSEL DISEASE	NO
19	UGC	14:10:00	14:13:00	3	14:08:57	14:14:55	358	DAY	44	M	LAD	NO	NO	NO	NO	YES	NO	NO	AWMI	NO	NO	II	50		0	3	3	YES	YES	NO	1	S	2.5	48					48	17.1	2697	NO	NO	NO	NO		NO	TWO VESSEL DISEASE	NO
20	UGC	12:34:00	12:36:00	2	12:34:05	12:36:00	115	DAY	60	M	LCX	NO	NO	NO	NO	YES	NO	NO	IWMI	NO	NO	II	40		1	3	3	NO	YES	YES	1	UN	3	24					24	9.2	2259	NO	NO	NO	NO		NO	ONE VESSEL DISEASE	NO
21	UGC	17:44:00	17:48:00	4	17:44:23	17:48:29	246	DAY	64	M	RCA	NO	NO	YES	NO	YES	NO	NO	IWMI	YES	NO	II	50		2	3	3	NO	YES	NO	1	XS	4	18					18	8.4	1622	NO	NO	NO	NO		NO	TWO VESSEL DISEASE	NO
22	UGC	01:16:00	01:20:00	4	01:16:57	01:20:27	210	NIGHT	55	F	LAD	YES	NO	YES	NO	YES	NO	NO	AWMI	NO	NO	II	48		2	3	3	YES	YES	NO	1	BM	2.75	19					19	9.7	1008	NO	NO	NO	NO		NO	ONE VESSEL DISEASE	NO
23	UGC	10:48:00	10:51:00	3	10:48:14	10:51:37	203	DAY	57	M	LAD	YES	NO	NO	NO	YES	NO	NO	AWMI	NO	NO	II	35		0	3	3	YES	YES	NO	1	XS	2.5	18					18	8.5	1675	NO	NO	NO	NO		NO	TWO VESSEL DISEASE	NO
24	UGC	12:42:00	12:46:00	4	12:42:42	12:46:56	254	DAY	63	M	RCA	YES	NO	YES	NO	YES	NO	NO	IWMI	NO	NO	I	45		0	3	3	YES	YES	NO	1	S	3	38					38	13.3	1515	NO	NO	NO	NO		NO	THREE VESSEL DISEASE	NO
25	UGC	18:54:00	18:59:00	5	18:54:24	18:59:54	330	NIGHT	40	M	RCA	YES	NO	NO	NO	YES	NO	NO	IWMI	NO	NO	I	45		0	3	3	YES	YES	NO	1	XS	3	28					28	12	1828	NO	NO	NO	NO		NO	ONE VESSEL DISEASE	NO
26	UGC	05:43:00	05:49:00	6	05:43:23	05:49:48	385	NIGHT	43	M	RCA	NO	NO	YES	NO	YES	NO	NO	IWMI	NO	NO	I	50		0	3	3	NO	YES	NO	1	BM	3	14					14	10.7	1772	NO	NO	NO	NO		NO	ONE VESSEL DISEASE	NO
27	UGC	23:37:00	23:40:00	3	23:37:45	23:40:27	162	NIGHT	64	M	LAD	YES	NO	NO	NO	YES	NO	NO	AWMI	NO	NO	IV	35		2	3	3	YES	YES	NO	1	RO	3.5	26					26	7.5	1048	NO	NO	NO	NO		NO	ONE VESSEL DISEASE	NO
28	UGC	13:16:00	13:19:00	3	13:15:35	13:19:54	259	DAY	33	M	RCA	NO	NO	NO	NO	YES	NO	NO	IWMI	NO	NO	I	45		0	3	3	YES	YES	NO	1	XA	2.5	38					38	24.5	2714	NO	NO	NO	NO		NO	ONE VESSEL DISEASE	NO
29	UGC	09:03:00	09:07:00	4	09:03:50	09:07:39	229	DAY	68	M	LCX	YES	NO	NO	NO	YES	NO	NO	PWMI	NO	NO	I	55		2	3	3	YES	YES	NO	1	XA	2.5	28					28	9.8	1703	NO	NO	NO	NO		NO	THREE VESSEL DISEASE	NO
30	UGC	12:30:00	12:38:00	8	12:30:30	12:38:15	465	DAY	45	M	RCA	YES	NO	YES	NO	NO	NO	NO	IWMI	NO	NO	I	58		0	3	2	NO	YES	YES	1	S	3.5	28					28	13.4	2746	NO	NO	NO	NO		NO	ONE VESSEL DISEASE	NO
31	UGC	16:01:00	16:03:00	2	16:01:40	16:03:28	108	DAY	80	M	LAD	NO	NO	YES	NO	NO	NO	NO	AWMI	NO	NO	II	30		1	3	1	YES	YES	YES	2	UN	3	28	UN	2.5	28	YES	56	17.4	1638	NO	NO	NO	NO		NO	TWO VESSEL DISEASE	NO
32	UGC	19:20:00	19:26:00	6	19:20:31	19:26:18	347	NIGHT	55	F	LCX	YES	NO	NO	NO	NO	NO	NO	IWMI	NO	NO	II	48		2	3	3	YES	YES	NO	1	AB	3.5	16					16	9.6	1021	NO	NO	NO	NO		NO	TWO VESSEL DISEASE	NO
33	UGC	00:31:00	00:35:00	4	00:31:57	00:35:13	224	NIGHT	54	M	RCA	YES	YES	YES	NO	YES	NO	NO	IWMI	NO	YES	I	48		1	3	3	YES	YES	NO	1	BM	3.5	24					24	10.1	983	NO	NO	NO	NO		NO	ONE VESSEL DISEASE	NO
34	UGC	16:14:00	16:18:00	4	16:14:33	16:18:37	244	DAY	65	M	LAD	YES	NO	YES	NO	YES	NO	NO	AWMI	YES	NO	IV	35		2	3	3	YES	YES	NO	1	S	3	20					20	9.8	872	NO	NO	NO	NO		NO	TWO VESSEL DISEASE	NO
35	UGC	09:09:00	09:13:00	4	09:09:26	09:13:32	246	DAY	43	M	RCA	NO	NO	NO	NO	NO	NO	NO	IWMI	NO	NO	I	55		2	3	3	YES	YES	NO	1	RO	3.5	30					30	9.4	2374	NO	NO	NO	NO		NO	TWO VESSEL DISEASE	NO
36	UGC	17:10:00	17:12:00	2	17:10:04	17:13:37	213	DAY	40	M	RCA	NO	NO	YES	NO	YES	NO	NO	IWMI	NO	NO	II	45		0	3	3	NO	YES	NO	1	UN	3.5	33					33	8.4	1726	NO	NO	NO	NO		NO	THREE VESSEL DISEASE	NO
37	UGC	14:10:00	14:14:00	4	14:10:54	14:14:59	245	DAY	36	M	RCA	NO	NO	NO	NO	NO	NO	NO	IWMI	NO	NO	I	64		1	3	3	YES	YES	YES	1	RO	3.5	26					26	8.9	1348	NO	NO	NO	NO		NO	ONE VESSEL DISEASE	NO
38	UGC	11:28:00	11:32:00	4	11:28:33	11:32:45	258	DAY	63	M	LAD	YES	NO	NO	NO	YES	NO	NO	AWMI	NO	NO	I	46		0	3	3	YES	YES	NO	1	XA	3	28					28	15.8	2776	NO	NO	NO	NO		NO	ONE VESSEL DISEASE	NO
39	UGC	05:34:00	05:39:00	5	05:34:52	05:39:07	255	NIGHT	36	M	LAD	NO	NO	NO	NO	YES	NO	NO	AWMI	NO	NO	II	40		0	3	3	NO	YES	YES	1	XA	3.5	28					28	10.8	1525	NO	NO	NO	NO		NO	ONE VESSEL DISEASE	NO
40	UGC	04:33:00	04:35:00	2	04:33:21	04:35:41	140	NIGHT	42	F	LAD	NO	NO	NO	NO	YES	NO	NO	AWMI	NO	NO	II	42		0	3	3	YES	YES	NO	2	UT	3	33	UT	3	12	YES	45	12.9	2670	NO	NO	NO	NO		NO	ONE VESSEL DISEASE	NO
41	UGC	18:30:00	18:33:00	3	18:30:21	18:33:55	214	NIGHT	64	M	LAD	YES	YES	NO	NO	NO	NO	NO	AWMI	NO	NO	II	40		1	3	3	YES	YES	NO	1	XA	2.75	28					28	12.4	3188	NO	NO	NO	NO		NO	ONE VESSEL DISEASE	NO
42	UGC	02:51:00	02:56:00	5	02:51:33	02:55:19	226	NIGHT	54	M	LAD	YES	NO	NO	NO	YES	NO	NO	AWMI	NO	NO	I	35		0	3	3	YES	YES	NO	1	XA	3	23					23	14	1911	NO	NO	NO	NO		NO	TWO VESSEL DISEASE	NO
43	UGC	22:00:00	22:33:00	3	22:00:16	22:04:34	258	NIGHT	70	M	RCA	NO	NO	YES	NO	NO	NO	NO	IWMI	NO	NO	II	50		0	3	2	YES	YES	NO	1	XA	3.5	33					33	11.9	1264	NO	NO	NO	NO		YES	THREE VESSEL DISEASE	NO
44	UGC	07:33:00	07:36:00	3	07:33:55	07:36:31	156	DAY	63	M	LAD	YES	NO	NO	NO	YES	NO	NO	AWMI	NO	NO	II	30		2	3	3	YES	YES	NO	2	RO	3.5	26	RO	3	18	YES	44	29.2	4080	NO	NO	NO	NO		NO	TWO VESSEL DISEASE	NO
45	UGC	04:44:00	04:48:00	4	04:44:55	04:48:34	219	NIGHT	55	M	LCX	YES	NO	YES	NO	YES	NO	NO	IWMI	YES	NO	IV	35		2	3	2	YES	YES	NO	1	UT	3	18					18	10.3	1465	NO	NO	NO	NO		NO	ONE VESSEL DISEASE	NO
46	UGC	12:24:00	12:28:00	4	12:24:26	12:29:21	295	DAY	70	M	LAD	YES	NO	NO	NO	YES	NO	NO	AWMI	NO	NO	II	35		2	3	3	YES	YES	NO	1	XA	2.75	15					15	11	1551	NO	NO	NO	NO		NO	TWO VESSEL DISEASE	NO
47	UGC	17:16:00	17:18:00	2	17:15:33	17:18:28	175	DAY	55	M	LAD	NO	NO	NO	NO	YES	NO	NO	AWMI	NO	NO	IV	30		0	3	3	YES	YES	YES	1	S	2.75	32					32	13.7	1299	NO	NO	NO	NO		NO	ONE VESSEL DISEASE	NO
48	UGC	08:13:00	08:15:00	2	08:13:34	08:15:38	124	DAY	48	F	LAD	NO	NO	NO	NO	YES	NO	NO	AWMI	NO	NO	IV	30		1	3	3	YES	YES	NO	2	XA	3.25	23	XA	2.75	33	YES	56	25.4	2322	NO	NO	NO	NO		NO	ONE VESSEL DISEASE	NO
49	UGC	10:50:00	10:53:00	3	10:50:25	10:53:59	214	DAY	51	M	LAD	NO	NO	NO	NO	YES	NO	NO	AWMI	NO	NO	IV	35		0	3	3	YES	YES	NO	2	XA	2.75	28	XA	3.5	12	YES	40	17.7	2523	NO	NO	NO	NO		NO	ONE VESSEL DISEASE	NO
50	UGC	09:14:00	09:17:00	3	09:14:32	09:17:13	161	DAY	38	M	RCA	YES	NO	NO	NO	YES	NO	NO	IWMI	NO	NO	I	55		2	3	3	NO	YES	NO	1	S	3	28					28	8.1	2042	NO	NO	NO	NO		NO	ONE VESSEL DISEASE	NO
51	UGC	09:51:00	09:54:00	3	09:51:41	09:54:14	153	DAY	75	M	LAD	YES	NO	YES	NO	YES	NO	NO	AWMI	NO	NO	II	43		1	3	2	YES	NO	NO	2	MT	3.5	15	MT	2.25	40		55	15.3	1793	NO	NO	NO	NO		YES	THREE VESSEL DISEASE	NO
S. NO	CATHETER STRATEGY	FIRST FLUROSCOPY TIME	DEVICE TIME	FluTD TIME (mins)	FIRST FLUROSCOPY TIME	DEVICE TIME	FluTD TIME (seconds)	DAY/NIGHT TIME PCI	AGE	SEX	CULPRIT VESSEL	DM	IDDM	HTN	THYROID	DLP	SMOKING HISTORY	PREVIOUS CAD	TYPE OF MI	CKD 1.5_<60	PAD	KILLIPS CLASS	LV FUNCTION(EF%)	ER ENTRY TIME	INITIAL TIMI FLOW	FINAL TIMI FLOW	TIMI MYOCARDIAL BLUSH GRADE	PREDILATATION	POSTDILATATION	THROMBOSUCTION	DES NO	DES NAME 1	DES DIAMETER 1	DES LENGTH 1	DES NAME 2	DES DIAMETER 2	DES LENGTH 2	OVERLAPPING STENTS	TOTAL DES LENGTH	TOTAL FLUROSCOPY TIME	TOTAL RADIATION	GUIDE CATHETER INDUCED OSTIAL DISSECTION	USE OF MOTHER IN CHILD CATHETER	CHANGE OF GUIDE	CHANGE OF ACCESS	RADIAL SITE HEMATOMA	LEFT MAIN DISEASE	EXTENT OF DISEASE	CORONARY PERFORATION
52	CTC	13:57:00	14:19:00	22	13:57:56	14:19:59	1325	DAY	48	M	LAD	YES	YES	NO	NO	YES	NO	NO	AWMI	YES	NO	IV	30		1	3	3	NO	YES	NO	1	UN	3.5	24					24	7.1	1532	NO	NO	NO	NO		NO	ONE VESSEL DISEASE	NO
53	CTC	09:18:00	09:27:00	9	09:18:32	09:27:23	531	DAY	64	M	LAD	NO	NO	NO	NO	YES	NO	NO	AWMI	NO	NO	II	35		0	3	3	YES	YES	NO	1	XS	2.75	23					23	8.2	537	NO	NO	NO	YES		NO	TWO VESSEL DISEASE	NO
54	CTC	10:29:00	10:41:00	12	10:29:16	10:41:37	741	DAY	60	F	RCA	YES	NO	YES	NO	NO	NO	NO	IWMI	NO	NO	I	45		1	3	3	NO	NO	NO	1	UN	2.75	50					50	9.8	1009	NO	NO	NO	NO		NO	ONE VESSEL DISEASE	NO
55	CTC	08:53:00	09:02:00	9	08:53:35	09:03:38	603	DAY	73	M	LAD	YES	YES	NO	NO	YES	NO	NO	AWMI	NO	NO	I	32		2	3	3	YES	YES	NO	1	XS	2.75	33					33	15.1	3097	NO	NO	NO	NO		NO	ONE VESSEL DISEASE	NO
56	CTC	10:25:00	10:49:00	24	10:25:30	10:49:43	1453	DAY	54	M	LAD	YES	NO	YES	NO	YES	NO	NO	AWMI	NO	NO	I	40		2	3	2	YES	YES	NO	1	XS	3	28					28	11.2	2017	NO	NO	NO	NO		NO	ONE VESSEL DISEASE	NO
57	CTC	10:35:00	10:51:00	16	10:35:47	10:51:17	930	DAY	57	F	RCA	YES	NO	NO	NO	YES	NO	NO	IWMI	NO	NO	I	45		0	3	3	NO	YES	YES	1	RO	4	38					38	14.6	1332	NO	NO	NO	NO		NO	ONE VESSEL DISEASE	NO
58	CTC	08:24:00	08:34:00	10	08:24:52	08:34:54	602	DAY	45	M	RCA	NO	NO	YES	NO	YES	NO	NO	IWMI	NO	NO	IV	48		0	3	3	YES	YES	NO	1	UT	3.5	33					33	12.5	1162	NO	NO	NO	NO		NO	ONE VESSEL DISEASE	NO
59	CTC	15:20:00	15:30:00	10	15:20:02	15:30:21	619	DAY	69	F	RCA	YES	YES	NO	NO	NO	NO	NO	IWMI	NO	NO	I	54		0	3	3	YES	YES	NO	2	XS	2.75	48	XS	3	18	YES	66	18.9	3807	NO	NO	NO	NO		NO	TWO VESSEL DISEASE	NO
60	CTC	13:32:00	14:02:00	30	13:32:02	14:02:07	1805	DAY	70	F	RCA	YES	NO	YES	NO	NO	NO	NO	IWMI	NO	NO	II	46		1	3	3	YES	YES	NO	2	MT	2.5	30	MT	2.5	30	YES	60	29.5	3912	NO	NO	NO	NO		NO	ONE VESSEL DISEASE	NO
61	CTC	09:55:00	10:03:00	8	09:55:06	10:03:56	530	DAY	65	F	LCX	YES	NO	NO	NO	YES	NO	NO	IWMI	NO	NO	I	42		3	3	3	YES	YES	NO	1	XS	2.25	23					23	13.2	1894	NO	NO	NO	NO		NO	ONE VESSEL DISEASE	NO
62	CTC	10:17:00	10:32:00	15	10:17:45	10:32:24	879	DAY	52	M	LAD	YES	NO	YES	NO	YES	NO	NO	AWMI	NO	NO	II	36		1	3	2	NO	YES	NO	1	UN	2.75	50					50	14.3	3104	NO	NO	NO	NO		NO	TWO VESSEL DISEASE	NO
63	CTC	14:30:00	14:38:00	8	14:30:03	14:38:45	522	DAY	50	M	LAD	YES	YES	NO	NO	YES	NO	NO	AWMI	NO	NO	I	50		2	3	3	YES	YES	NO	1	BM	2.5	19					19	9.4	868	NO	NO	NO	NO		NO	ONE VESSEL DISEASE	NO
64	CTC	13:20:00	13:33:00	13	13:20:06	13:33:53	827	DAY	33	M	LAD	NO	NO	NO	NO	YES	NO	NO	AWMI	NO	NO	I	47		3	3	3	NO	YES	NO	1	UT	3	21					21	16.3	3330	NO	NO	NO	NO		NO	ONE VESSEL DISEASE	NO
65	CTC	09:46:00	09:55:00	9	09:46:49	09:55:26	577	DAY	41	M	RCA	NO	NO	YES	NO	YES	NO	NO	IWMI	NO	NO	I	55		0	3	3	NO	YES	NO	2	XS	3	23	XS	3	12	YES	45	16.9	2365	NO	NO	NO	NO		NO	ONE VESSEL DISEASE	NO
66	CTC	09:07:00	09:17:00	10	09:07:28	09:16:24	536	DAY	73	M	LAD	NO	NO	YES	NO	YES	NO	NO	AWMI	YES	NO	I	39		0	3	1	YES	YES	NO	1	S	3	28					28	14.2	2105	NO	NO	NO	NO		NO	TWO VESSEL DISEASE	NO
67	CTC	15:55:00	16:03:00	8	15:55:57	16:03:58	481	DAY	55	M	RCA	NO	NO	YES	NO	YES	NO	NO	IWMI	NO	NO	I	55		2	3	3	NO	YES	NO	1	XS	3	33					33	10.5	2868	NO	NO	NO	NO		NO	ONE VESSEL DISEASE	NO
68	CTC	13:12:00	13:31:00	19	13:12:55	13:31:24	1171	DAY	54	M	RCA	NO	NO	NO	NO	YES	NO	NO	IWMI	NO	NO	I	52		2	3	3	NO	YES	NO	1	UN	3	50					50	13.4	2105	NO	NO	NO	NO		YES	THREE VESSEL DISEASE	NO
69	CTC	13:46:00	13:59:00	13	13:46:38	13:59:27	769	DAY	60	M	LCX	NO	NO	NO	NO	YES	NO	NO	IWMI	NO	NO	I	55		1	3	1	NO	YES	NO	1	UN	3	18					18	10.3	1727	NO	NO	NO	NO		NO	ONE VESSEL DISEASE	NO
70	CTC	10:21:00	10:36:00	15	10:21:23	10:36:09	886	DAY	74	M	LAD	YES	NO	NO	NO	YES	NO	NO	AWMI	NO	NO	I	42		3	3	3	NO	YES	NO	1	XS	3	38					38	22.4	2166	NO	NO	NO	NO		NO	TWO VESSEL DISEASE	NO
71	CTC	14:02:00	14:10:00	8	14:02:51	14:10:31	460	DAY	51	M	LAD	YES	YES	YES	NO	YES	NO	NO	AWMI	NO	NO	I	48		0	3	2	YES	NO	NO	1	MT	2.5	35					35	6.8	609	NO	NO	NO	NO		NO	THREE VESSEL DISEASE	NO
72	CTC	11:40:00	11:46:00	6	11:40:23	11:46:48	385	DAY	74	M	RCA	NO	NO	NO	NO	YES	NO	NO	IWMI	NO	NO	I	53		0	3	3	YES	YES	NO	1	UN	3.5	24					24	6.5	959	NO	NO	NO	NO		YES	THREE VESSEL DISEASE	NO
73	CTC	11:29:00	11:36:00	7	11:29:24	11:36:19	415	DAY	51	M	RCA	YES	NO	YES	NO	YES	NO	NO	IWMI	NO	NO	I	35		0	3	3	YES	YES	YES	1	UN	3	44					44	13.1	1783	NO	YES	NO	NO		NO	ONE VESSEL DISEASE	NO
74	CTC	17:50:00	18:19:00	29	17:50:34	18:19:58	1764	DAY	62	M	LAD	YES	NO	YES	NO	YES	NO	NO	AWMI	NO	NO	I	60		3	3	3	YES	YES	NO	1	S	3	38					38	9.7	1256	NO	NO	NO	NO		NO	TWO VESSEL DISEASE	NO
75	CTC	20:07:00	20:18:00	11	20:07:01	20:18:34	693	NIGHT	50	M	LAD	YES	NO	YES	NO	YES	NO	NO	AWMI	NO	NO	I	61		3	3	3	YES	NO	NO	1	MT	2.5	25					25	15.2	2101	NO	NO	NO	NO		NO	ONE VESSEL DISEASE	NO
76	CTC	06:27:00	06:33:00	6	06:27:09	06:33:23	374	DAY	55	M	LAD	NO	NO	NO	NO	YES	NO	NO	AWMI	NO	NO	I	45		3	3	2	NO	YES	NO	1	S	3	28					28	8.3	1032	NO	NO	NO	NO		NO	ONE VESSEL DISEASE	NO
77	CTC	06:06:00	06:18:00	12	06:06:21	06:18:52	751	DAY	82	M	LAD	NO	NO	YES	NO	YES	NO	NO	AWMI	NO	NO	II	40		0	3	2	YES	YES	NO	1	XA	2.75	28					28	12.8	1639	NO	NO	NO	NO		NO	ONE VESSEL DISEASE	NO
78	CTC	17:53:00	18:11:00	18	17:53:58	18:11:02	1024	DAY	77	M	RCA	YES	NO	YES	NO	YES	NO	NO	IWMI	YES	NO	II	62		0	3	0	YES	YES	NO	1	XX	2.75	48					48	15.2	2105	NO	NO	NO	NO		NO	TWO VESSEL DISEASE	NO
79	CTC	15:57:00	16:19:00	22	15:57:41	16:19:35	1314	DAY	62	M	LCX	NO	NO	YES	NO	YES	NO	YES	IWMI	YES	NO	I	46		0	3	2	YES	YES	NO	1	AB	3	24					24	22.7	3269	NO	NO	NO	NO		NO	ONE VESSEL DISEASE	NO
80	CTC	13:46:00	13:53:00	7	13:46:07	13:54:00	473	DAY	49	M	LAD	YES	NO	YES	NO	YES	NO	NO	AWMI	NO	NO	I	44		0	3	1	YES	YES	NO	1	UT	3	38					38	11.6	3610	NO	NO	NO	NO		NO	ONE VESSEL DISEASE	NO
81	CTC	15:31:00	15:41:00	10	15:31:57	15:41:54	597	DAY	40	M	RCA	NO	NO	YES	NO	YES	NO	NO	IWMI	NO	NO	I	50		2	3	2	YES	YES	NO	1	UT	2.5	33					33	15.2	2836	NO	NO	NO	NO		NO	ONE VESSEL DISEASE	NO
82	CTC	14:41:00	14:48:00	7	14:41:18	14:53:38	740	DAY	70	M	RCA	YES	YES	NO	NO	NO	NO	NO	IWMI	YES	NO	I	52		0	3	0	YES	YES	NO	1	AB	2.5	40					40	15.2	1637	NO	NO	NO	NO		NO	TWO VESSEL DISEASE	NO
83	CTC	15:09:00	15:18:00	9	15:09:34	15:18:00	506	DAY	79	M	LAD	YES	NO	NO	NO	YES	NO	NO	AWMI	NO	NO	II	39		0	3	0	YES	YES	NO	2	XX	3	48	XA	2.5	18	YES	66	21.5	2467	NO	NO	NO	NO		NO	ONE VESSEL DISEASE	NO
84	CTC	16:06:00	16:24:00	18	16:06:59	16:24:23	1044	DAY	48	M	LAD	YES	NO	NO	NO	NO	YES	NO	AWMI	NO	NO	I	41		0	3	2	YES	YES	YES	1	XA	3.5	28					28	11.3	1429	NO	NO	NO	NO		NO	ONE VESSEL DISEASE	NO
85	CTC	18:01:00	18:24:00	23	18:01:05	18:24:42	1417	NIGHT	58	M	LAD	NO	NO	NO	NO	YES	NO	NO	AWMI	NO	NO	IV	30		1	2	0	YES	YES	YES	1	MT	3	20					20	21.3	1537	NO	NO	NO	NO		NO	ONE VESSEL DISEASE	NO
86	CTC	06:21:00	06:28:00	7	06:21:17	06:28:15	418	DAY	40	M	LAD	NO	NO	YES	NO	YES	NO	NO	AWMI	NO	NO	II	42		1	3	3	YES	YES	YES	1	XS	3.5	33					33	8.3	1803	NO	NO	NO	NO		NO	THREE VESSEL DISEASE	NO
87	CTC	20:32:00	20:52:00	20	20:32:36	20:52:11	1175	NIGHT	51	M	LAD	NO	NO	NO	NO	YES	NO	NO	AWMI	NO	NO	II	40		0	3	2	NO	YES	YES	1	XS	3	15					15	20.9	3235	NO	NO	NO	NO		NO	ONE VESSEL DISEASE	NO
88	CTC	14:23:00	14:33:00	10	14:22:32	14:33:44	672	DAY	52	M	LAD	YES	NO	YES	NO	YES	NO	NO	AWMI	NO	NO	I	50		0	3	3	YES	YES	NO	1	UN	2.75	28					28	22.1	2668	NO	NO	NO	NO		NO	ONE VESSEL DISEASE	NO
89	CTC	18:14:00	18:24:00	10	18:14:21	18:24:53	632	NIGHT	59	M	RCA	NO	NO	YES	NO	YES	NO	NO	IWMI	YES	NO	I	55		0	3	2	YES	YES	NO	1	XS	3	38					38	10.2	849	NO	NO	NO	NO		NO	ONE VESSEL DISEASE	NO
90	CTC	11:18:00	11:30:00	12	11:18:25	11:30:28	723	DAY	42	M	LAD	NO	NO	NO	NO	YES	NO	NO	AWMI	NO	NO	II	34		1	3	3	NO	YES	NO	1	UN	3.5	21					21	9.7	1329	NO	NO	NO	NO		NO	ONE VESSEL DISEASE	NO
91	CTC	07:51:00	07:58:00	7	07:51:23	07:59:53	510	DAY	45	M	LAD	NO	NO	NO	NO	YES	NO	NO	AWMI	NO	NO	II	36		1	3	3	YES	YES	NO	2	XS	3	33	XS	2.5	38	YES	71	18.8	2303	NO	NO	NO	NO		NO	ONE VESSEL DISEASE	NO
92	CTC	03:32:00	03:51:00	19	03:32:45	03:55:44	1379	NIGHT	58	M	LAD	YES	NO	NO	NO	YES	NO	NO	AWMI	NO	NO	II	42		1	3	2	YES	YES	NO	1	XS	3	18					18	30.3	4199	NO	NO	NO	NO		NO	THREE VESSEL DISEASE	NO
93	CTC	02:23:00	02:34:00	11	02:23:12	02:35:41	749	NIGHT	50	F	LCX	YES	NO	YES	NO	YES	NO	NO	IWMI	NO	NO	II	40		0	3	2	YES	YES	NO	1	UT	3	28					28	11.1	1456	NO	NO	NO	NO		NO	ONE VESSEL DISEASE	NO
94	CTC	00:24:00	00:35:00	11	00:24:26	00:35:31	665	NIGHT	42	M	LCX	NO	NO	NO	NO	YES	NO	NO	IWMI	NO	NO	I	49		1	3	2	YES	YES	NO	1	XS	3	33					33	15.2	1454	NO	NO	NO	NO		NO	TWO VESSEL DISEASE	NO
95	CTC	17:15:00	17:23:00	8	17:15:32	17:23:43	491	DAY	50	M	LAD	YES	NO	NO	NO	YES	NO	NO	AWMI	NO	NO	I	42		1	3	2	YES	YES	NO	1	S	2.75	24					24	7.8	2243	NO	NO	NO	NO		NO	ONE VESSEL DISEASE	NO
96	CTC	01:57:00	02:07:00	10	01:57:17	02:07:34	617	NIGHT	66	M	LAD	YES	NO	YES	NO	YES	NO	NO	AWMI	NO	NO	I	40		0	3	1	YES	YES	NO	1	UN	2.75	18					18	15.9	2677	NO	NO	NO	NO		NO	ONE VESSEL DISEASE	NO
97	CTC	08:12:00	08:23:00	11	08:12:38	08:23:43	665	DAY	45	F	LAD	NO	NO	NO	NO	YES	NO	NO	AWMI	NO	NO	II	43		1	3	3	YES	YES	NO	1	XS	3	22					22	12.6	896	NO	NO	NO	NO		NO	ONE VESSEL DISEASE	NO
98	CTC	16:06:00	16:29:00	23	16:06:53	16:29:21	1348	DAY	53	M	RCA	YES	NO	NO	NO	YES	NO	NO	IWMI	NO	NO	I	53		2	3	3	YES	YES	NO	1	AB	3	20					20	16.9	2384	NO	NO	NO	NO		NO	ONE VESSEL DISEASE	NO
99	CTC	01:00:00	01:17:00	17	01:00:12	01:16:38	986	NIGHT	64	M	RCA	NO	NO	NO	NO	YES	NO	NO	IWMI	NO	NO	I	43		1	3	3	NO	NO	NO	1	XS	3	28					28	15.4	1291	NO	NO	NO	NO		NO	ONE VESSEL DISEASE	NO
100	CTC	06:36:00	06:44:00	8	06:36:33	06:44:25	472	DAY	44	M	LAD	YES	NO	NO	NO	YES	NO	NO	AWMI	NO	NO	II	30		0	2	0	YES	NO	NO	2	XS	3	23	XS	2.75	23	YES	46	15.9	1673	NO	NO	NO	NO		NO	TWO VESSEL DISEASE	NO
101	CTC	11:14:00	11:23:00	9	11:14:22	11:23:28	546	DAY	59	F	LAD	YES	YES	NO	NO	NO	NO	NO	AWMI	NO	NO	I	40		0	3	3	YES	YES	NO	1	XS	2.75	28					28	13.9	1803	NO	NO	NO	NO		NO	TWO VESSEL DISEASE	NO
102	CTC	08:46:00	09:03:00	7	08:46:31	09:02:33	962	DAY	66	M	LAD	NO	NO	YES	YES	YES	NO	NO	AWMI	NO	NO	I	42		0	3	3	YES	YES	NO	1	UN	2.75	50					50	14.7	2023	NO	NO	NO	NO		NO	ONE VESSEL DISEASE	NO
[truncated: 7 more columns]
